# Supplementary material for: CMTCN: a web tool for investigating cancer-specific microRNA and transcription factor co-regulatory networks
Source: PeerJ. 2018 Nov 12;6:e5951. doi: 10.7717/peerj.5951 (PMC6237116; doi:10.7717/peerj.5951)
Supplement: Data S1 — Users can upload a local .txt file for the query. The text file requires one gene/miRNA per line, and the sample file can be downloaded. [file peerj-06-5951-s006.txt]

HOXA10
MX2
API5
LAMC2
GIMAP4 
CD40LG 
HSA-MIR-150
HSA-MIR-142 
HSA-MIR-130B
CCNA2
LAT2
COPS7B
FAM72A 
